# Supplementary material for: Plcz1 Deficiency Decreased Fertility in Male Mice Which Is Associated with Sperm Quality Decline and Abnormal Cytoskeleton in Epididymis
Source: Int J Mol Sci. 2022 Dec 24;24(1):314. doi: 10.3390/ijms24010314 (PMC9820195; doi:10.3390/ijms24010314)
Supplement: Supplementary file 1 [file ijms-24-00314-s001.zip]

Archive with 1 entries (1 files):
- ijms-2039573-supplementary.pdf
